# Supplementary material for: Changes in Global Gene Expression Associated with 3D Structure of Tumors: An Ex Vivo Matrix-Free Mesothelioma Spheroid Model
Source: PLoS One. 2012 Jun 21;7(6):e39556. doi: 10.1371/journal.pone.0039556 (PMC3380922; doi:10.1371/journal.pone.0039556)
Supplement: Table S1 — List of 142 genes differentially expressed with a five or greater fold change in spheroids. (XLS) [file pone.0039556.s001.xls]

## Sheet: 142-FC
Probe Set ID	Gene Symbol	Fold change([Spheroid] vs [Mono])	Log Fold change([Spheroid] vs [Mono])	Absolute Fold change([Spheroid] vs [Mono])	Regulation([Spheroid] vs [Mono])	Entrez Gene	Gene Ontology Biological Process	Gene Ontology Cellular Component	Gene Ontology Molecular Function	Alignments
203424_s_at	IGFBP5	-5.57882	-2.47996	5.57882	down	3488	0001558 // regulation of cell growth // inferred from electronic annotation /// 0007165 // signal transduction // non-traceable author statement /// 0014912 // negative regulation of smooth muscle cell migration // inferred from direct assay /// 0017148 // negative regulation of translation // inferred from direct assay /// 0030336 // negative regulation of cell migration // inferred from direct …	0005576 // extracellular region // non-traceable author statement /// 0005576 // extracellular region // inferred from electronic annotation /// 0016942 // insulin-like growth factor binding protein complex // inferred by curator	0005515 // protein binding // inferred from physical interaction /// 0005520 // insulin-like growth factor binding // inferred from electronic annotation /// 0019838 // growth factor binding // inferred from electronic annotation /// 0031994 // insulin-like growth factor I binding // inferred from physical interaction	chr2:217248630-217268517 (-) // 93.44 // q35
206290_s_at	RGS7	-10.8396	-3.43823	10.8396	down	6000	0007186 // G-protein coupled receptor protein signaling pathway // inferred from electronic annotation /// 0007242 // intracellular signaling cascade // inferred from electronic annotation /// 0008277 // regulation of G-protein coupled receptor protein signaling pathway // non-traceable author statement /// 0009968 // negative regulation of signal transduction // inferred from electronic annotati…	0005634 // nucleus // inferred from direct assay /// 0005634 // nucleus // inferred from electronic annotation /// 0005730 // nucleolus // inferred from direct assay /// 0005834 // heterotrimeric G-protein complex // inferred from electronic annotation /// 0005886 // plasma membrane // inferred from electronic annotation	0004871 // signal transducer activity // inferred from electronic annotation /// 0005515 // protein binding // inferred from physical interaction /// 0005515 // protein binding // inferred from electronic annotation	chr1:239005437-239587008 (-) // 98.3 // q43
208209_s_at	C4BPB	-5.13461	-2.36026	5.13461	down	725	0006955 // immune response // inferred from electronic annotation /// 0006958 // complement activation, classical pathway // inferred from electronic annotation /// 0007596 // blood coagulation // traceable author statement /// 0045087 // innate immune response // inferred from electronic annotation	0005576 // extracellular region // non-traceable author statement /// 0005576 // extracellular region // inferred from electronic annotation		chr1:205328830-205339961 (+) // 80.12 // q32.2
209857_s_at	SPHK2	-5.40064	-2.43313	5.40064	down	56848	0001568 // blood vessel development // inferred from electronic annotation /// 0006669 // sphinganine-1-phosphate biosynthetic process // non-traceable author statement /// 0006670 // sphingosine metabolic process // inferred from electronic annotation /// 0006916 // anti-apoptosis // non-traceable author statement /// 0007205 // activation of protein kinase C activity by G-protein coupled recept…	0005624 // membrane fraction // inferred from direct assay /// 0005624 // membrane fraction // inferred from electronic annotation /// 0005829 // cytosol // inferred from direct assay /// 0005829 // cytosol // inferred from electronic annotation	0000166 // nucleotide binding // inferred from electronic annotation /// 0004143 // diacylglycerol kinase activity // inferred from electronic annotation /// 0005515 // protein binding // inferred from physical interaction /// 0005524 // ATP binding // inferred from electronic annotation /// 0008481 // sphinganine kinase activity // non-traceable author statement /// 0008481 // sphinganine kinase…	chr19:53821026-53825359 (+) // 94.75 // q13.33
218081_at	C20orf27	-5.77824	-2.53063	5.77824	down	54976				chr20:3682160-3696391 (-) // 96.33 // p13
218272_at	TTC38	-7.88666	-2.97942	7.88666	down	55020			0005488 // binding // inferred from electronic annotation	chr22:45042568-45068567 (+) // 95.37 // q13.31
224421_x_at	PMCHL1	-7.84637	-2.97203	7.84637	down	5369	0007268 // synaptic transmission // inferred from electronic annotation /// 0007610 // behavior // non-traceable author statement	0005576 // extracellular region // non-traceable author statement	0030354 // melanin-concentrating hormone activity // inferred from electronic annotation	chr5:22178217-22188222 (+) // 80.19 // p14.3 /// chr5:70707367-70717377 (+) // 78.47 // q13.2 /// chr5_h2_hap1:1332448-1342459 (+) // 78.57 //
226610_at	CENPV	-6.11817	-2.6131	6.11817	down	201161	0007049 // cell cycle // inferred from electronic annotation /// 0007067 // mitosis // inferred from electronic annotation /// 0008152 // metabolic process // inferred from electronic annotation /// 0031508 // centromeric heterochromatin formation // inferred from mutant phenotype /// 0032467 // positive regulation of cytokinesis // inferred from mutant phenotype /// 0033044 // regulation of chro…	0000776 // kinetochore // inferred from direct assay /// 0000777 // condensed chromosome kinetochore // inferred from electronic annotation /// 0005634 // nucleus // inferred from direct assay /// 0005634 // nucleus // inferred from electronic annotation /// 0005819 // spindle // inferred from electronic annotation /// 0051233 // spindle midzone // inferred from direct assay	0016846 // carbon-sulfur lyase activity // inferred from electronic annotation	chr17:16186568-16197449 (-) // 88.1 // p11.2
230134_s_at	RC3H2	-5.43469	-2.4422	5.43469	down	54542		0005624 // membrane fraction // inferred from direct assay /// 0005737 // cytoplasm // inferred from electronic annotation /// 0009986 // cell surface // inferred from direct assay /// 0012505 // endomembrane system // inferred from electronic annotation /// 0016020 // membrane // inferred from electronic annotation	0003676 // nucleic acid binding // inferred from electronic annotation /// 0003677 // DNA binding // inferred from direct assay /// 0003677 // DNA binding // inferred from electronic annotation /// 0005515 // protein binding // inferred from electronic annotation /// 0008270 // zinc ion binding // inferred from electronic annotation /// 0046872 // metal ion binding // inferred from electronic ann…	chr9:124692272-124699540 (-) // 95.98 // q33.2
230838_s_at	CIAPIN1	-7.48756	-2.9045	7.48756	down	57019	0006915 // apoptosis // inferred from electronic annotation /// 0006916 // anti-apoptosis // inferred from sequence or structural similarity	0005737 // cytoplasm // inferred from sequence or structural similarity /// 0005737 // cytoplasm // inferred from electronic annotation		chr16:56022007-56022877 (-) // 36.24 // q13
230892_at		-5.22928	-2.38661	5.22928	down					chr12:16078354-16078966 (+) // 84.8 // p12.3
231005_at		-6.51332	-2.70339	6.51332	down					chr16:57168506-57169178 (-) // 77.31 // q21
231018_at	PALM3	-7.83294	-2.96955	7.83294	down	342979		0005737 // cytoplasm // inferred from electronic annotation /// 0005886 // plasma membrane // inferred from electronic annotation /// 0016020 // membrane // inferred from electronic annotation	0000166 // nucleotide binding // inferred from electronic annotation /// 0005524 // ATP binding // inferred from electronic annotation	chr19:14025178-14025668 (-) // 100.0 // p13.12
231423_s_at	ANKRD16	-9.5836	-3.26057	9.5836	down	54522				chr10:5960057-5970160 (-) // 99.64 // p15.1
237398_at		-6.41929	-2.68241	6.41929	down					chr11:119801209-119801679 (+) // 47.69 // q23.3
238541_at	C21orf58	-5.92258	-2.56623	5.92258	down	54058				chr21:46567580-46568213 (-) // 73.7 // q22.3
238845_at	SLC30A4	-5.28694	-2.40243	5.28694	down	7782	0006810 // transport // inferred from electronic annotation /// 0006811 // ion transport // inferred from electronic annotation /// 0006812 // cation transport // inferred from electronic annotation /// 0006829 // zinc ion transport // inferred from electronic annotation /// 0055069 // zinc ion homeostasis // inferred from electronic annotation	0005768 // endosome // inferred from electronic annotation /// 0010008 // endosome membrane // inferred from electronic annotation /// 0016020 // membrane // inferred from electronic annotation /// 0016021 // integral to membrane // inferred from electronic annotation	0005385 // zinc ion transmembrane transporter activity // traceable author statement /// 0008270 // zinc ion binding // inferred from electronic annotation /// 0008324 // cation transmembrane transporter activity // inferred from electronic annotation	chr15:43561973-43562763 (-) // 61.75 // q21.1
241169_at		-7.4053	-2.88856	7.4053	down					chr5:137402142-137402521 (+) // 83.68 // q31.2
241842_x_at	C19orf45	-6.22793	-2.63875	6.22793	down	374877				chr19:7476999-7479333 (+) // 96.15 // p13.2
242695_at		-6.48314	-2.69669	6.48314	down					chr12:61080178-61080660 (+) // 33.11 // q14.1
243455_at		-6.22618	-2.63835	6.22618	down					chr11:12856356-12856948 (+) // 89.16 // p15.2
243705_at	DDHD1	-5.19889	-2.3782	5.19889	down	80821	0016042 // lipid catabolic process // inferred from electronic annotation	0005737 // cytoplasm // inferred from electronic annotation	0016787 // hydrolase activity // inferred from electronic annotation /// 0046872 // metal ion binding // inferred from electronic annotation	chr14:52639765-52688868 (-) // 98.03 // q22.2
1552332_at	TRIOBP	-8.60987	-3.10599	8.60987	down	11078	0007605 // sensory perception of sound // inferred from electronic annotation /// 0030047 // actin modification // non-traceable author statement /// 0051016 // barbed-end actin filament capping // non-traceable author statement	0005634 // nucleus // inferred from electronic annotation /// 0005737 // cytoplasm // inferred from electronic annotation /// 0005856 // cytoskeleton // inferred from electronic annotation /// 0015629 // actin cytoskeleton // non-traceable author statement	0003779 // actin binding // inferred from electronic annotation /// 0005515 // protein binding // inferred from physical interaction /// 0017049 // GTP-Rho binding // non-traceable author statement /// 0045159 // myosin II binding // non-traceable author statement	chr22:36472192-36486189 (+) // 54.41 // q13.1
1556171_a_at		-5.27159	-2.39824	5.27159	down					chr4:141268618-141279463 (+) // 98.85 // q31.1
1556616_a_at	LOC100129637	-6.21076	-2.63477	6.21076	down	100129637				chr16:86293944-86296791 (-) // 98.81 // q24.2
1560112_at	WDFY2	-5.62566	-2.49202	5.62566	down	115825			0008270 // zinc ion binding // inferred from electronic annotation /// 0046872 // metal ion binding // inferred from electronic annotation	chr13:51061507-51064731 (+) // 74.78 // q14.3
1561130_at	C12orf51	-9.78879	-3.29113	9.78879	down	283450	0006464 // protein modification process // inferred from electronic annotation /// 0019941 // modification-dependent protein catabolic process // inferred from electronic annotation	0005622 // intracellular // inferred from electronic annotation /// 0016020 // membrane // inferred from electronic annotation /// 0016021 // integral to membrane // inferred from electronic annotation	0016874 // ligase activity // inferred from electronic annotation /// 0016881 // acid-amino acid ligase activity // inferred from electronic annotation	chr12:111182947-111183562 (-) // 93.81 // q24.13
1564300_at	LOC100129058	-7.28222	-2.86438	7.28222	down	100129058				chr3:51882651-51884823 (+) // 94.6 // p21.1
1564905_at		-6.71143	-2.74662	6.71143	down					chr19:950794-951168 (-) // 9.4 // p13.3
1566342_at	SOD2	-5.54575	-2.47138	5.54575	down	6648	0000302 // response to reactive oxygen species // inferred from electronic annotation /// 0000303 // response to superoxide // inferred from electronic annotation /// 0000303 // response to superoxide // inferred from mutant phenotype /// 0001306 // age-dependent response to oxidative stress // inferred from electronic annotation /// 0001315 // age-dependent response to reactive oxygen species //…	0005739 // mitochondrion // inferred from electronic annotation /// 0005739 // mitochondrion // inferred from direct assay /// 0005743 // mitochondrial inner membrane // inferred from electronic annotation /// 0005759 // mitochondrial matrix // inferred from electronic annotation /// 0005759 // mitochondrial matrix // traceable author statement	0004784 // superoxide dismutase activity // inferred from direct assay /// 0004784 // superoxide dismutase activity // inferred from electronic annotation /// 0004784 // superoxide dismutase activity // inferred from mutant phenotype /// 0005515 // protein binding // inferred from physical interaction /// 0016491 // oxidoreductase activity // inferred from electronic annotation /// 0030145 // man…	chr6:160020138-160020379 (+) // 97.96 // q25.3 /// chr1:220982442-220982683 (-) // 96.33 // q41
1405_i_at	CCL5	19.2821	4.26919	19.2821	up	6352	0006874 // cellular calcium ion homeostasis // traceable author statement /// 0006887 // exocytosis // traceable author statement /// 0006928 // cell motion // traceable author statement /// 0006935 // chemotaxis // traceable author statement /// 0006935 // chemotaxis // inferred from electronic annotation /// 0006954 // inflammatory response // traceable author statement /// 0006954 // inflammat…	0005576 // extracellular region // inferred from electronic annotation /// 0005615 // extracellular space // inferred from electronic annotation /// 0005737 // cytoplasm // inferred from electronic annotation	0004871 // signal transducer activity // traceable author statement /// 0005102 // receptor binding // traceable author statement /// 0005125 // cytokine activity // inferred from electronic annotation /// 0008009 // chemokine activity // traceable author statement /// 0008009 // chemokine activity // inferred from electronic annotation /// 0042056 // chemoattractant activity // inferred from dir…	chr17:31222639-31231443 (-) // 57.16 // q12
201069_at	MMP2	12.0829	3.59489	12.0829	up	4313	0001666 // response to hypoxia // inferred from electronic annotation /// 0001955 // blood vessel maturation // inferred from electronic annotation /// 0006508 // proteolysis // traceable author statement /// 0006508 // proteolysis // inferred from electronic annotation /// 0008152 // metabolic process // inferred from electronic annotation /// 0030574 // collagen catabolic process // inferred fr…	0005576 // extracellular region // inferred from electronic annotation /// 0005578 // proteinaceous extracellular matrix // inferred from electronic annotation /// 0005615 // extracellular space // traceable author statement /// 0005615 // extracellular space // inferred from direct assay /// 0005886 // plasma membrane // inferred from electronic annotation /// 0030017 // sarcomere // inferred fr…	0004222 // metalloendopeptidase activity // traceable author statement /// 0004222 // metalloendopeptidase activity // inferred from electronic annotation /// 0005509 // calcium ion binding // inferred from electronic annotation /// 0005515 // protein binding // inferred from physical interaction /// 0008233 // peptidase activity // inferred from electronic annotation /// 0008237 // metallopeptid…	chr16:54070603-54097652 (+) // 98.92 // q12.2
202022_at	ALDOC	13.812	3.78785	13.812	up	230	0006000 // fructose metabolic process // traceable author statement /// 0006096 // glycolysis // inferred from electronic annotation /// 0008152 // metabolic process // inferred from electronic annotation /// 0030388 // fructose 1,6-bisphosphate metabolic process // inferred from direct assay	0005739 // mitochondrion // inferred from electronic annotation /// 0005856 // cytoskeleton // inferred by curator	0003824 // catalytic activity // inferred from electronic annotation /// 0004332 // fructose-bisphosphate aldolase activity // traceable author statement /// 0004332 // fructose-bisphosphate aldolase activity // inferred from electronic annotation /// 0004332 // fructose-bisphosphate aldolase activity // inferred from direct assay /// 0005515 // protein binding // inferred from electronic annotat…	chr17:23924265-23927989 (-) // 98.36 // q11.2
202270_at	GBP1	9.17825	3.19822	9.17825	up	2633	0006955 // immune response // inferred from electronic annotation	0005886 // plasma membrane // inferred from electronic annotation /// 0016020 // membrane // inferred from electronic annotation /// 0016021 // integral to membrane // inferred from electronic annotation	0000166 // nucleotide binding // inferred from electronic annotation /// 0003924 // GTPase activity // inferred from electronic annotation /// 0005525 // GTP binding // traceable author statement /// 0005525 // GTP binding // inferred from electronic annotation	chr1:89290592-89303479 (-) // 99.69 // p22.2
202499_s_at	SLC2A3	5.4539	2.44729	5.4539	up	6515	0005975 // carbohydrate metabolic process // non-traceable author statement /// 0006810 // transport // inferred from electronic annotation /// 0008643 // carbohydrate transport // inferred from electronic annotation /// 0015758 // glucose transport // traceable author statement /// 0055085 // transmembrane transport // inferred from electronic annotation	0005737 // cytoplasm // inferred from direct assay /// 0005886 // plasma membrane // inferred from direct assay /// 0016020 // membrane // inferred from electronic annotation /// 0016021 // integral to membrane // inferred from electronic annotation	0005215 // transporter activity // inferred from electronic annotation /// 0005351 // sugar:hydrogen symporter activity // inferred from electronic annotation /// 0005355 // glucose transmembrane transporter activity // traceable author statement /// 0005355 // glucose transmembrane transporter activity // inferred from electronic annotation /// 0022891 // substrate-specific transmembrane transpo…	chr12:7963093-7980138 (-) // 89.96 // p13.31
202509_s_at	TNFAIP2	5.34669	2.41865	5.34669	up	7127	0001525 // angiogenesis // inferred from electronic annotation /// 0007275 // multicellular organismal development // inferred from electronic annotation /// 0030154 // cell differentiation // inferred from electronic annotation	0005615 // extracellular space // traceable author statement		chr14:102659857-102673526 (+) // 74.52 // q32.32
202748_at	GBP2	10.2691	3.36024	10.2691	up	2634	0006955 // immune response // traceable author statement /// 0006955 // immune response // inferred from electronic annotation	0005886 // plasma membrane // inferred from electronic annotation /// 0016020 // membrane // inferred from electronic annotation	0000166 // nucleotide binding // inferred from electronic annotation /// 0003924 // GTPase activity // inferred from electronic annotation /// 0005525 // GTP binding // traceable author statement /// 0005525 // GTP binding // inferred from electronic annotation	chr1:89346270-89364274 (-) // 99.76 // p22.2
202770_s_at	CCNG2	8.716	3.12367	8.716	up	901	0000075 // cell cycle checkpoint // traceable author statement /// 0007049 // cell cycle // inferred from electronic annotation /// 0007067 // mitosis // inferred from electronic annotation /// 0051301 // cell division // inferred from electronic annotation /// 0051726 // regulation of cell cycle // inferred from electronic annotation	0005737 // cytoplasm // inferred from electronic annotation		chr4:78297550-78306970 (+) // 99.61 // q21.1
203691_at	PI3	17.7789	4.1521	17.7789	up	5266	0007620 // copulation // inferred from electronic annotation	0005576 // extracellular region // inferred from electronic annotation /// 0005578 // proteinaceous extracellular matrix // traceable author statement	0004866 // endopeptidase inhibitor activity // inferred from electronic annotation /// 0004866 // endopeptidase inhibitor activity // traceable author statement /// 0004867 // serine-type endopeptidase inhibitor activity // traceable author statement /// 0004867 // serine-type endopeptidase inhibitor activity // inferred from electronic annotation /// 0005515 // protein binding // traceable autho…	chr20:43236857-43238582 (+) // 100.0 // q13.12
204655_at	CCL5	22.8901	4.51666	22.8901	up	6352	0006874 // cellular calcium ion homeostasis // traceable author statement /// 0006887 // exocytosis // traceable author statement /// 0006928 // cell motion // traceable author statement /// 0006935 // chemotaxis // traceable author statement /// 0006935 // chemotaxis // inferred from electronic annotation /// 0006954 // inflammatory response // traceable author statement /// 0006954 // inflammat…	0005576 // extracellular region // inferred from electronic annotation /// 0005615 // extracellular space // inferred from electronic annotation /// 0005737 // cytoplasm // inferred from electronic annotation	0004871 // signal transducer activity // traceable author statement /// 0005102 // receptor binding // traceable author statement /// 0005125 // cytokine activity // inferred from electronic annotation /// 0008009 // chemokine activity // traceable author statement /// 0008009 // chemokine activity // inferred from electronic annotation /// 0042056 // chemoattractant activity // inferred from dir…	chr17:31222639-31231443 (-) // 57.16 // q12
204670_x_at	HLA-DRB1 /// HLA-DRB4	6.55067	2.71164	6.55067	up	3123 /// 3126	0002504 // antigen processing and presentation of peptide or polysaccharide antigen via MHC class II // inferred from electronic annotation /// 0006955 // immune response // inferred from electronic annotation /// 0007165 // signal transduction // non-traceable author statement /// 0009405 // pathogenesis // traceable author statement /// 0019882 // antigen processing and presentation // inferred…	0005886 // plasma membrane // not recorded /// 0005887 // integral to plasma membrane // traceable author statement /// 0016020 // membrane // inferred from electronic annotation /// 0016021 // integral to membrane // inferred from electronic annotation /// 0042613 // MHC class II protein complex // inferred from electronic annotation	0032395 // MHC class II receptor activity // traceable author statement	chr6:32654579-32665526 (-) // 91.34 // p21.32 /// chr6:32593226-32606008 (-) // 90.52 // p21.32 /// chr6_cox_hap1:3934713-3947995 (-) // 98.09 // /// chr6_cox_hap1:3870686-3883691 (-) // 91.34 // /// chr6_qbl_hap2:3738602-3751894 (-) // 98.09 // /// chr6_qbl_hap2:3674950-3687954 (-) // 91.43 //
204972_at	OAS2	9.6923	3.27684	9.6923	up	4939	0006139 // nucleobase, nucleoside, nucleotide and nucleic acid metabolic process // traceable author statement /// 0006401 // RNA catabolic process // inferred from electronic annotation /// 0006955 // immune response // inferred from electronic annotation	0005634 // nucleus // inferred from electronic annotation /// 0005634 // nucleus // inferred from direct assay /// 0005739 // mitochondrion // inferred from electronic annotation /// 0005783 // endoplasmic reticulum // inferred from electronic annotation /// 0005792 // microsome // traceable author statement /// 0005792 // microsome // inferred from electronic annotation /// 0016020 // membrane /…	0001730 // 2'-5'-oligoadenylate synthetase activity // inferred from electronic annotation /// 0003723 // RNA binding // inferred from electronic annotation /// 0005524 // ATP binding // inferred from electronic annotation /// 0016740 // transferase activity // inferred from electronic annotation /// 0016779 // nucleotidyltransferase activity // inferred from electronic annotation	chr12:111900777-111933404 (+) // 98.21 // q24.13
205027_s_at	MAP3K8	13.7002	3.77612	13.7002	up	1326	0006468 // protein amino acid phosphorylation // traceable author statement /// 0006468 // protein amino acid phosphorylation // inferred from electronic annotation /// 0007049 // cell cycle // inferred from electronic annotation /// 0007165 // signal transduction // inferred from electronic annotation	0005737 // cytoplasm // inferred from electronic annotation /// 0005829 // cytosol // traceable author statement	0000166 // nucleotide binding // inferred from electronic annotation /// 0000287 // magnesium ion binding // inferred from electronic annotation /// 0004672 // protein kinase activity // inferred from electronic annotation /// 0004674 // protein serine/threonine kinase activity // traceable author statement /// 0004674 // protein serine/threonine kinase activity // inferred from electronic annota…	chr10:30763198-30790767 (+) // 96.92 // p11.23
205114_s_at	CCL3 /// CCL3L1 /// CCL3L3 /// LOC728830	9.4194	3.23564	9.4194	up	414062 /// 6348 /// 6349 /// 728830	0006874 // cellular calcium ion homeostasis // traceable author statement /// 0006887 // exocytosis // traceable author statement /// 0006928 // cell motion // traceable author statement /// 0006935 // chemotaxis // traceable author statement /// 0006935 // chemotaxis // non-traceable author statement /// 0006935 // chemotaxis // inferred from electronic annotation /// 0006954 // inflammatory res…	0005576 // extracellular region // inferred from electronic annotation /// 0005576 // extracellular region // non-traceable author statement /// 0005615 // extracellular space // inferred from electronic annotation /// 0005625 // soluble fraction // traceable author statement	0004871 // signal transducer activity // traceable author statement /// 0005125 // cytokine activity // inferred from electronic annotation /// 0008009 // chemokine activity // traceable author statement /// 0008009 // chemokine activity // non-traceable author statement /// 0008009 // chemokine activity // inferred from electronic annotation /// 0042056 // chemoattractant activity // inferred fr…	chr17_random:1225931-1227816 (-) // 88.02 // /// chr17:31439717-31441600 (-) // 93.56 // q12 /// chr17:31546383-31548268 (-) // 89.69 // q12 /// chr17:31647957-31649842 (-) // 89.56 // q12 /// chr17:31634426-31635467 (-) // 70.62 // q12
205119_s_at	FPR1	12.7286	3.67001	12.7286	up	2357	0000187 // activation of MAPK activity // traceable author statement /// 0006928 // cell motion // traceable author statement /// 0006935 // chemotaxis // traceable author statement /// 0006935 // chemotaxis // inferred from electronic annotation /// 0007165 // signal transduction // traceable author statement /// 0007165 // signal transduction // inferred from electronic annotation /// 0007186 /…	0005768 // endosome // traceable author statement /// 0005886 // plasma membrane // traceable author statement /// 0005886 // plasma membrane // inferred from electronic annotation /// 0016020 // membrane // inferred from electronic annotation /// 0016021 // integral to membrane // traceable author statement /// 0016021 // integral to membrane // inferred from electronic annotation	0004871 // signal transducer activity // inferred from electronic annotation /// 0004872 // receptor activity // traceable author statement /// 0004872 // receptor activity // inferred from electronic annotation /// 0004930 // G-protein coupled receptor activity // inferred from electronic annotation /// 0004982 // N-formyl peptide receptor activity // inferred from direct assay /// 0004982 // N-…	chr19:56940838-56946928 (-) // 100.0 // q13.33
205158_at	RNASE4	5.03614	2.33232	5.03614	up	6038	0006379 // mRNA cleavage // non-traceable author statement	0005576 // extracellular region // inferred from electronic annotation	0003676 // nucleic acid binding // inferred from electronic annotation /// 0004518 // nuclease activity // inferred from electronic annotation /// 0004519 // endonuclease activity // inferred from electronic annotation /// 0004522 // pancreatic ribonuclease activity // non-traceable author statement /// 0004522 // pancreatic ribonuclease activity // inferred from electronic annotation /// 0016787…	chr14:20237356-20238332 (+) // 86.95 // q11.2
205174_s_at	QPCT	5.05633	2.33809	5.05633	up	25797	0006464 // protein modification process // traceable author statement /// 0006508 // proteolysis // inferred from electronic annotation		0008233 // peptidase activity // inferred from electronic annotation /// 0008270 // zinc ion binding // inferred from electronic annotation /// 0008415 // acyltransferase activity // inferred from electronic annotation /// 0016603 // glutaminyl-peptide cyclotransferase activity // inferred from electronic annotation /// 0016740 // transferase activity // inferred from electronic annotation /// 00…	chr2:37425372-37453968 (+) // 97.01 // p22.2
205828_at	MMP3	6.71289	2.74693	6.71289	up	4314	0006508 // proteolysis // traceable author statement /// 0006508 // proteolysis // inferred from electronic annotation /// 0008152 // metabolic process // inferred from electronic annotation /// 0030574 // collagen catabolic process // inferred from electronic annotation	0005576 // extracellular region // inferred from electronic annotation /// 0005578 // proteinaceous extracellular matrix // inferred from electronic annotation /// 0005615 // extracellular space // traceable author statement /// 0043231 // intracellular membrane-bounded organelle // inferred from direct assay	0004222 // metalloendopeptidase activity // traceable author statement /// 0004222 // metalloendopeptidase activity // inferred from electronic annotation /// 0005509 // calcium ion binding // inferred from electronic annotation /// 0008233 // peptidase activity // inferred from electronic annotation /// 0008237 // metallopeptidase activity // inferred from electronic annotation /// 0008270 // zi…	chr11:102211387-102219550 (-) // 99.95 // q22.2
206025_s_at	TNFAIP6	71.653	6.16296	71.653	up	7130	0006954 // inflammatory response // traceable author statement /// 0007155 // cell adhesion // inferred from electronic annotation /// 0007165 // signal transduction // traceable author statement /// 0007267 // cell-cell signaling // traceable author statement		0005488 // binding // inferred from electronic annotation /// 0005515 // protein binding // inferred from electronic annotation /// 0005540 // hyaluronic acid binding // traceable author statement /// 0005540 // hyaluronic acid binding // inferred from electronic annotation	chr2:151922351-151944799 (+) // 70.84 // q23.3
206026_s_at	TNFAIP6	67.2701	6.07189	67.2701	up	7130	0006954 // inflammatory response // traceable author statement /// 0007155 // cell adhesion // inferred from electronic annotation /// 0007165 // signal transduction // traceable author statement /// 0007267 // cell-cell signaling // traceable author statement		0005488 // binding // inferred from electronic annotation /// 0005515 // protein binding // inferred from electronic annotation /// 0005540 // hyaluronic acid binding // traceable author statement /// 0005540 // hyaluronic acid binding // inferred from electronic annotation	chr2:151922365-151944799 (+) // 69.66 // q23.3
206423_at	ANGPTL7	16.6402	4.0566	16.6402	up	10218	0006979 // response to oxidative stress // traceable author statement /// 0007165 // signal transduction // inferred from electronic annotation	0005576 // extracellular region // inferred from electronic annotation	0005102 // receptor binding // inferred from electronic annotation	chr1:11172216-11178624 (+) // 99.8 // p36.22
207096_at	SAA4	7.78103	2.95996	7.78103	up	6291	0006953 // acute-phase response // inferred from electronic annotation	0005576 // extracellular region // non-traceable author statement /// 0005576 // extracellular region // inferred from electronic annotation /// 0034364 // high-density lipoprotein particle // inferred from electronic annotation		chr11:18209478-18214910 (-) // 87.95 // p15.1
207442_at	CSF3	15.318	3.93715	15.318	up	1440	0006955 // immune response // inferred from electronic annotation /// 0007275 // multicellular organismal development // traceable author statement /// 0008284 // positive regulation of cell proliferation // traceable author statement /// 0019221 // cytokine-mediated signaling pathway // non-traceable author statement /// 0030851 // granulocyte differentiation // non-traceable author statement	0005576 // extracellular region // inferred from electronic annotation /// 0005615 // extracellular space // traceable author statement /// 0005615 // extracellular space // inferred from electronic annotation /// 0005737 // cytoplasm // inferred from direct assay /// 0005856 // cytoskeleton // inferred from direct assay	0005125 // cytokine activity // non-traceable author statement /// 0005125 // cytokine activity // inferred from electronic annotation /// 0005130 // granulocyte colony-stimulating factor receptor binding // traceable author statement /// 0008083 // growth factor activity // inferred from electronic annotation /// 0019899 // enzyme binding // inferred from physical interaction	chr17:35425218-35427591 (+) // 99.87 // q21.1
207571_x_at	C1orf38	5.15043	2.36469	5.15043	up	9473	0007155 // cell adhesion // traceable author statement			chr1:28078839-28085771 (+) // 98.65 // p35.3
207673_at	NPHS1	11.4688	3.51964	11.4688	up	4868	0000165 // MAPKKK cascade // inferred from electronic annotation /// 0007155 // cell adhesion // traceable author statement /// 0007155 // cell adhesion // inferred from electronic annotation /// 0007254 // JNK cascade // inferred from electronic annotation /// 0007588 // excretion // traceable author statement	0005886 // plasma membrane // inferred from electronic annotation /// 0005887 // integral to plasma membrane // traceable author statement /// 0016020 // membrane // inferred from electronic annotation /// 0016021 // integral to membrane // inferred from electronic annotation	0005515 // protein binding // inferred from physical interaction /// 0005515 // protein binding // inferred from electronic annotation	chr19:41008696-41034579 (-) // 93.21 // q13.12
207761_s_at	METTL7A	6.96157	2.79941	6.96157	up	25840	0008152 // metabolic process // inferred from electronic annotation		0008168 // methyltransferase activity // inferred from electronic annotation /// 0016740 // transferase activity // inferred from electronic annotation	chr12:49605068-49612555 (+) // 89.79 // q13.13
207907_at	TNFSF14	7.2946	2.86683	7.2946	up	8740	0006917 // induction of apoptosis // traceable author statement /// 0006955 // immune response // inferred from electronic annotation /// 0007165 // signal transduction // non-traceable author statement /// 0007165 // signal transduction // traceable author statement /// 0008588 // release of cytoplasmic sequestered NF-kappaB // inferred from direct assay /// 0031295 // T cell costimulation // in…	0005576 // extracellular region // inferred from electronic annotation /// 0005615 // extracellular space // inferred from electronic annotation /// 0005737 // cytoplasm // inferred from electronic annotation /// 0005886 // plasma membrane // inferred from electronic annotation /// 0016020 // membrane // inferred from electronic annotation /// 0016021 // integral to membrane // inferred from elec…	0005102 // receptor binding // inferred from physical interaction /// 0005102 // receptor binding // traceable author statement /// 0005125 // cytokine activity // inferred from electronic annotation /// 0005164 // tumor necrosis factor receptor binding // inferred from electronic annotation /// 0005515 // protein binding // inferred from physical interaction /// 0043027 // caspase inhibitor acti…	chr19:6615567-6621128 (-) // 73.05 // p13.3
208306_x_at		16.0375	4.00338	16.0375	up	730415	0002504 // antigen processing and presentation of peptide or polysaccharide antigen via MHC class II // inferred from electronic annotation /// 0006955 // immune response // inferred from electronic annotation /// 0006955 // immune response // non-traceable author statement /// 0006955 // immune response // traceable author statement /// 0007165 // signal transduction // non-traceable author stat…	0005887 // integral to plasma membrane // non-traceable author statement /// 0005887 // integral to plasma membrane // traceable author statement /// 0016020 // membrane // inferred from electronic annotation /// 0016020 // membrane // non-traceable author statement /// 0016020 // membrane // traceable author statement /// 0016021 // integral to membrane // inferred from electronic annotation ///…	0032395 // MHC class II receptor activity // non-traceable author statement /// 0032395 // MHC class II receptor activity // traceable author statement	chr6_cox_hap1:3871729-3948024 (-) // 71.16 // /// chr6_qbl_hap2:3675993-3687983 (-) // 71.16 //
209034_at	PNRC1	5.20242	2.37918	5.20242	up	10957	0006350 // transcription // inferred from electronic annotation /// 0006355 // regulation of transcription, DNA-dependent // inferred from electronic annotation	0005634 // nucleus // traceable author statement /// 0005634 // nucleus // inferred from electronic annotation	0004872 // receptor activity // inferred from electronic annotation /// 0005515 // protein binding // traceable author statement	chr6:89850470-89851200 (+) // 99.45 // q15
209159_s_at	NDRG4	6.9346	2.79381	6.9346	up	65009	0006950 // response to stress // non-traceable author statement /// 0007275 // multicellular organismal development // inferred from electronic annotation /// 0016049 // cell growth // non-traceable author statement /// 0030154 // cell differentiation // non-traceable author statement	0005737 // cytoplasm // non-traceable author statement		chr16:57091547-57105023 (+) // 96.84 // q21
209355_s_at	PPAP2B	11.1241	3.47562	11.1241	up	8613	0001568 // blood vessel development // inferred from electronic annotation /// 0001702 // gastrulation with mouth forming second // inferred from electronic annotation /// 0006629 // lipid metabolic process // non-traceable author statement /// 0006644 // phospholipid metabolic process // inferred from electronic annotation /// 0008354 // germ cell migration // traceable author statement /// 0030…	0005794 // Golgi apparatus // inferred from electronic annotation /// 0005829 // cytosol // not recorded /// 0005886 // plasma membrane // inferred from electronic annotation /// 0016020 // membrane // inferred from electronic annotation /// 0016020 // membrane // traceable author statement /// 0016021 // integral to membrane // inferred from electronic annotation	0003824 // catalytic activity // inferred from electronic annotation /// 0004721 // phosphoprotein phosphatase activity // traceable author statement /// 0008195 // phosphatidate phosphatase activity // not recorded /// 0008195 // phosphatidate phosphatase activity // inferred from electronic annotation /// 0016787 // hydrolase activity // inferred from electronic annotation /// 0042577 // lipid …	chr1:56734728-56817283 (-) // 100.0 // p32.2
209555_s_at	CD36	6.19463	2.63102	6.19463	up	948	0001954 // positive regulation of cell-matrix adhesion // inferred from direct assay /// 0006629 // lipid metabolic process // non-traceable author statement /// 0006810 // transport // inferred from electronic annotation /// 0007155 // cell adhesion // traceable author statement /// 0007155 // cell adhesion // inferred from electronic annotation /// 0007263 // nitric oxide mediated signal transd…	0005624 // membrane fraction // traceable author statement /// 0005794 // Golgi apparatus // inferred from direct assay /// 0005886 // plasma membrane // not recorded /// 0005887 // integral to plasma membrane // traceable author statement /// 0009986 // cell surface // inferred from direct assay /// 0009986 // cell surface // inferred from sequence or structural similarity /// 0016020 // membran…	0004872 // receptor activity // inferred from electronic annotation /// 0005041 // low-density lipoprotein receptor activity // inferred from mutant phenotype /// 0005041 // low-density lipoprotein receptor activity // traceable author statement /// 0005515 // protein binding // inferred from electronic annotation /// 0008034 // lipoprotein binding // inferred from direct assay /// 0008035 // hig…	chr7:80105927-80144259 (+) // 99.95 // q21.11
209720_s_at	SERPINB3	24.3847	4.6079	24.3847	up	6317		0005737 // cytoplasm // inferred from electronic annotation	0004866 // endopeptidase inhibitor activity // inferred from electronic annotation /// 0004867 // serine-type endopeptidase inhibitor activity // traceable author statement /// 0004867 // serine-type endopeptidase inhibitor activity // inferred from electronic annotation /// 0005515 // protein binding // inferred from physical interaction	chr18:59473413-59480107 (-) // 98.16 // q21.33 /// chr18:59455475-59462470 (-) // 93.72 // q21.33
210606_x_at	KLRD1	16.2921	4.0261	16.2921	up	3824	0007166 // cell surface receptor linked signal transduction // traceable author statement	0005886 // plasma membrane // not recorded /// 0005886 // plasma membrane // traceable author statement /// 0009897 // external side of plasma membrane // inferred from electronic annotation /// 0016020 // membrane // inferred from electronic annotation /// 0016021 // integral to membrane // inferred from electronic annotation	0004872 // receptor activity // inferred from electronic annotation /// 0004888 // transmembrane receptor activity // traceable author statement /// 0005488 // binding // inferred from electronic annotation /// 0005529 // sugar binding // inferred from electronic annotation	chr12:10351863-10358869 (+) // 97.36 // p13.2
210785_s_at	C1orf38	5.42197	2.43882	5.42197	up	9473	0007155 // cell adhesion // traceable author statement			chr1:28078932-28085592 (+) // 99.9 // p35.3
211108_s_at	JAK3	10.1887	3.34889	10.1887	up	3718	0006468 // protein amino acid phosphorylation // inferred from electronic annotation /// 0006468 // protein amino acid phosphorylation // traceable author statement /// 0007167 // enzyme linked receptor protein signaling pathway // inferred from electronic annotation /// 0007243 // protein kinase cascade // inferred from electronic annotation /// 0018108 // peptidyl-tyrosine phosphorylation // in…	0005856 // cytoskeleton // inferred from electronic annotation /// 0012505 // endomembrane system // inferred from electronic annotation /// 0016020 // membrane // inferred from electronic annotation	0000166 // nucleotide binding // inferred from electronic annotation /// 0004672 // protein kinase activity // inferred from electronic annotation /// 0004713 // protein tyrosine kinase activity // inferred from electronic annotation /// 0004713 // protein tyrosine kinase activity // traceable author statement /// 0004715 // non-membrane spanning protein tyrosine kinase activity // inferred from …	chr19:17801596-17819823 (-) // 93.31 // p13.11
211559_s_at	CCNG2	10.3973	3.37814	10.3973	up	901	0000075 // cell cycle checkpoint // traceable author statement /// 0007049 // cell cycle // inferred from electronic annotation /// 0007067 // mitosis // inferred from electronic annotation /// 0051301 // cell division // inferred from electronic annotation /// 0051726 // regulation of cell cycle // inferred from electronic annotation	0005737 // cytoplasm // inferred from electronic annotation		chr4:78298473-78306240 (+) // 100.0 // q21.1
212226_s_at	PPAP2B	8.25393	3.04508	8.25393	up	8613	0001568 // blood vessel development // inferred from electronic annotation /// 0001702 // gastrulation with mouth forming second // inferred from electronic annotation /// 0006629 // lipid metabolic process // non-traceable author statement /// 0006644 // phospholipid metabolic process // inferred from electronic annotation /// 0008354 // germ cell migration // traceable author statement /// 0030…	0005794 // Golgi apparatus // inferred from electronic annotation /// 0005829 // cytosol // not recorded /// 0005886 // plasma membrane // inferred from electronic annotation /// 0016020 // membrane // inferred from electronic annotation /// 0016020 // membrane // traceable author statement /// 0016021 // integral to membrane // inferred from electronic annotation	0003824 // catalytic activity // inferred from electronic annotation /// 0004721 // phosphoprotein phosphatase activity // traceable author statement /// 0008195 // phosphatidate phosphatase activity // not recorded /// 0008195 // phosphatidate phosphatase activity // inferred from electronic annotation /// 0016787 // hydrolase activity // inferred from electronic annotation /// 0042577 // lipid …	chr1:56733020-56755266 (-) // 95.75 // p32.2
212230_at	PPAP2B	11.5786	3.53338	11.5786	up	8613	0001568 // blood vessel development // inferred from electronic annotation /// 0001702 // gastrulation with mouth forming second // inferred from electronic annotation /// 0006629 // lipid metabolic process // non-traceable author statement /// 0006644 // phospholipid metabolic process // inferred from electronic annotation /// 0008354 // germ cell migration // traceable author statement /// 0030…	0005794 // Golgi apparatus // inferred from electronic annotation /// 0005829 // cytosol // not recorded /// 0005886 // plasma membrane // inferred from electronic annotation /// 0016020 // membrane // inferred from electronic annotation /// 0016020 // membrane // traceable author statement /// 0016021 // integral to membrane // inferred from electronic annotation	0003824 // catalytic activity // inferred from electronic annotation /// 0004721 // phosphoprotein phosphatase activity // traceable author statement /// 0008195 // phosphatidate phosphatase activity // not recorded /// 0008195 // phosphatidate phosphatase activity // inferred from electronic annotation /// 0016787 // hydrolase activity // inferred from electronic annotation /// 0042577 // lipid …	chr1:56733020-56755266 (-) // 95.75 // p32.2
212531_at	LCN2	20.6002	4.36459	20.6002	up	3934	0006810 // transport // inferred from electronic annotation /// 0009615 // response to virus // inferred from electronic annotation	0005576 // extracellular region // inferred from electronic annotation	0005215 // transporter activity // inferred from electronic annotation /// 0005488 // binding // inferred from electronic annotation	chr9:129951569-129955552 (+) // 86.33 // q34.11
212977_at	CXCR7	6.00289	2.58566	6.00289	up	57007	0007165 // signal transduction // inferred from electronic annotation /// 0007186 // G-protein coupled receptor protein signaling pathway // inferred from electronic annotation /// 0044419 // interspecies interaction between organisms // inferred from electronic annotation	0005886 // plasma membrane // inferred from electronic annotation /// 0016020 // membrane // inferred from electronic annotation /// 0016021 // integral to membrane // non-traceable author statement /// 0016021 // integral to membrane // inferred from electronic annotation	0004871 // signal transducer activity // inferred from electronic annotation /// 0004872 // receptor activity // inferred from electronic annotation /// 0004930 // G-protein coupled receptor activity // inferred from electronic annotation /// 0005515 // protein binding // inferred from physical interaction	chr2:237143226-237155736 (+) // 94.04 // q37.3
213429_at		6.36259	2.66962	6.36259	up					chr10:60258964-60261202 (+) // 95.55 // q21.1
214660_at	PELO	7.86224	2.97494	7.86224	up	53918	0006412 // translation // inferred from electronic annotation /// 0007049 // cell cycle // inferred from electronic annotation /// 0007155 // cell adhesion // inferred from electronic annotation /// 0007160 // cell-matrix adhesion // non-traceable author statement /// 0007229 // integrin-mediated signaling pathway // inferred from electronic annotation /// 0008283 // cell proliferation // inferre…	0005634 // nucleus // inferred from electronic annotation /// 0005737 // cytoplasm // inferred from electronic annotation /// 0008305 // integrin complex // inferred from electronic annotation /// 0008305 // integrin complex // traceable author statement /// 0009897 // external side of plasma membrane // inferred from electronic annotation /// 0016020 // membrane // inferred from electronic annot…	0000287 // magnesium ion binding // inferred from electronic annotation /// 0004518 // nuclease activity // inferred from electronic annotation /// 0004519 // endonuclease activity // inferred from electronic annotation /// 0004872 // receptor activity // inferred from electronic annotation /// 0005509 // calcium ion binding // inferred from electronic annotation /// 0005515 // protein binding //…	chr5:52180978-52286702 (+) // 97.4 // q11.2
214811_at	RIMBP2	6.87085	2.78049	6.87085	up	23504		0005886 // plasma membrane // inferred from electronic annotation /// 0016020 // membrane // inferred from electronic annotation /// 0030054 // cell junction // inferred from electronic annotation /// 0045202 // synapse // inferred from electronic annotation		chr12:129446630-129766760 (-) // 99.44 // q24.33
215193_x_at	HLA-DRB1 /// HLA-DRB3 /// HLA-DRB4	11.9949	3.58435	11.9949	up	3123 /// 3125 /// 3126	0002504 // antigen processing and presentation of peptide or polysaccharide antigen via MHC class II // inferred from electronic annotation /// 0006955 // immune response // inferred from electronic annotation /// 0006955 // immune response // traceable author statement /// 0007165 // signal transduction // non-traceable author statement /// 0009405 // pathogenesis // traceable author statement /…	0005886 // plasma membrane // not recorded /// 0005887 // integral to plasma membrane // traceable author statement /// 0005887 // integral to plasma membrane // non-traceable author statement /// 0016020 // membrane // inferred from electronic annotation /// 0016020 // membrane // traceable author statement /// 0016021 // integral to membrane // inferred from electronic annotation /// 0042613 //…	0032395 // MHC class II receptor activity // traceable author statement /// 0032395 // MHC class II receptor activity // non-traceable author statement	chr6_cox_hap1:3936280-3948029 (-) // 94.13 // /// chr6_cox_hap1:3872259-3883725 (-) // 90.68 // /// chr6_qbl_hap2:3676523-3751928 (-) // 94.48 //
215223_s_at	SOD2	5.29214	2.40385	5.29214	up	6648	0000302 // response to reactive oxygen species // inferred from electronic annotation /// 0000303 // response to superoxide // inferred from electronic annotation /// 0000303 // response to superoxide // inferred from mutant phenotype /// 0001306 // age-dependent response to oxidative stress // inferred from electronic annotation /// 0001315 // age-dependent response to reactive oxygen species //…	0005739 // mitochondrion // inferred from electronic annotation /// 0005739 // mitochondrion // inferred from direct assay /// 0005743 // mitochondrial inner membrane // inferred from electronic annotation /// 0005759 // mitochondrial matrix // inferred from electronic annotation /// 0005759 // mitochondrial matrix // traceable author statement	0004784 // superoxide dismutase activity // inferred from direct assay /// 0004784 // superoxide dismutase activity // inferred from electronic annotation /// 0004784 // superoxide dismutase activity // inferred from mutant phenotype /// 0005515 // protein binding // inferred from physical interaction /// 0016491 // oxidoreductase activity // inferred from electronic annotation /// 0030145 // man…	chr6:160020140-160034256 (-) // 90.52 // q25.3
215633_x_at	LST1	16.223	4.01997	16.223	up	7940	0000902 // cell morphogenesis // inferred from electronic annotation /// 0006955 // immune response // non-traceable author statement /// 0006955 // immune response // inferred from electronic annotation /// 0008360 // regulation of cell shape // inferred from electronic annotation /// 0009653 // anatomical structure morphogenesis // non-traceable author statement /// 0016358 // dendrite developm…	0000139 // Golgi membrane // inferred from electronic annotation /// 0005737 // cytoplasm // inferred from direct assay /// 0005794 // Golgi apparatus // non-traceable author statement /// 0005794 // Golgi apparatus // inferred from electronic annotation /// 0012505 // endomembrane system // inferred from electronic annotation /// 0016020 // membrane // inferred from electronic annotation /// 001…	0005515 // protein binding // inferred from physical interaction	chr6:31661970-31664512 (+) // 68.09 // p21.33 /// chr6_cox_hap1:3000114-3002652 (+) // 68.09 // /// chr6_qbl_hap2:2801578-2804122 (+) // 68.09 //
215867_x_at	CA12	5.78442	2.53217	5.78442	up	771	0006730 // one-carbon compound metabolic process // inferred from electronic annotation	0005737 // cytoplasm // inferred from direct assay /// 0005886 // plasma membrane // inferred from direct assay /// 0016020 // membrane // inferred from electronic annotation /// 0016021 // integral to membrane // traceable author statement /// 0016021 // integral to membrane // inferred from electronic annotation	0004089 // carbonate dehydratase activity // traceable author statement /// 0004089 // carbonate dehydratase activity // inferred from electronic annotation /// 0008270 // zinc ion binding // traceable author statement /// 0008270 // zinc ion binding // inferred from electronic annotation /// 0016829 // lyase activity // inferred from electronic annotation /// 0046872 // metal ion binding // infe…	chr16:70333685-70364906 (-) // 57.14 // q22.3
216841_s_at	SOD2	7.09385	2.82657	7.09385	up	6648	0000302 // response to reactive oxygen species // inferred from electronic annotation /// 0000303 // response to superoxide // inferred from electronic annotation /// 0000303 // response to superoxide // inferred from mutant phenotype /// 0001306 // age-dependent response to oxidative stress // inferred from electronic annotation /// 0001315 // age-dependent response to reactive oxygen species //…	0005739 // mitochondrion // inferred from electronic annotation /// 0005739 // mitochondrion // inferred from direct assay /// 0005743 // mitochondrial inner membrane // inferred from electronic annotation /// 0005759 // mitochondrial matrix // inferred from electronic annotation /// 0005759 // mitochondrial matrix // traceable author statement	0004784 // superoxide dismutase activity // inferred from direct assay /// 0004784 // superoxide dismutase activity // inferred from electronic annotation /// 0004784 // superoxide dismutase activity // inferred from mutant phenotype /// 0005515 // protein binding // inferred from physical interaction /// 0016491 // oxidoreductase activity // inferred from electronic annotation /// 0030145 // man…	chr6:160023301-160034249 (-) // 88.88 // q25.3
216929_x_at	ABO	7.99445	2.999	7.99445	up	28	0005975 // carbohydrate metabolic process // inferred from electronic annotation /// 0006486 // protein amino acid glycosylation // non-traceable author statement	0005576 // extracellular region // non-traceable author statement /// 0005576 // extracellular region // inferred from electronic annotation /// 0005794 // Golgi apparatus // inferred from electronic annotation /// 0016020 // membrane // inferred from electronic annotation /// 0016021 // integral to membrane // inferred from electronic annotation /// 0030173 // integral to Golgi membrane // non-t…	0004380 // glycoprotein-fucosylgalactoside alpha-N-acetylgalactosaminyltransferase activity // non-traceable author statement /// 0004380 // glycoprotein-fucosylgalactoside alpha-N-acetylgalactosaminyltransferase activity // inferred from electronic annotation /// 0004381 // fucosylgalactoside 3-alpha-galactosyltransferase activity // non-traceable author statement /// 0004381 // fucosylgalactosi…	chr9:135120383-135120889 (-) // 59.88 // q34.2
217572_at		5.4845	2.45536	5.4845	up
218999_at	TMEM140	8.80338	3.13806	8.80338	up	55281		0016020 // membrane // inferred from electronic annotation /// 0016021 // integral to membrane // inferred from electronic annotation		chr7:134483363-134501190 (+) // 99.7 // q33
219850_s_at	EHF	7.54453	2.91543	7.54453	up	26298	0006350 // transcription // inferred from electronic annotation /// 0006355 // regulation of transcription, DNA-dependent // inferred from electronic annotation /// 0007275 // multicellular organismal development // traceable author statement /// 0008283 // cell proliferation // traceable author statement /// 0030855 // epithelial cell differentiation // inferred from expression pattern /// 00458…	0005634 // nucleus // inferred by curator /// 0005634 // nucleus // inferred from electronic annotation	0003677 // DNA binding // inferred from direct assay /// 0003677 // DNA binding // inferred from electronic annotation /// 0003677 // DNA binding // traceable author statement /// 0003700 // transcription factor activity // inferred from direct assay /// 0003700 // transcription factor activity // inferred from electronic annotation /// 0005515 // protein binding // inferred from direct assay ///…	chr11:34599253-34638641 (+) // 91.39 // p13
220322_at	IL1F9	11.3416	3.50355	11.3416	up	56300	0006955 // immune response // inferred from electronic annotation /// 0007267 // cell-cell signaling // traceable author statement	0005576 // extracellular region // inferred from electronic annotation /// 0005615 // extracellular space // inferred from electronic annotation	0005125 // cytokine activity // inferred from electronic annotation /// 0005149 // interleukin-1 receptor binding // inferred from electronic annotation /// 0005152 // interleukin-1 receptor antagonist activity // inferred from electronic annotation	chr2:113452076-113459678 (+) // 98.06 // q13
221756_at	PIK3IP1	19.3609	4.27507	19.3609	up	113791		0016020 // membrane // inferred from electronic annotation /// 0016021 // integral to membrane // inferred from electronic annotation		chr22:30007578-30018465 (-) // 92.96 // q12.2
221760_at	MAN1A1	21.0436	4.39531	21.0436	up	4121	0008152 // metabolic process // inferred from electronic annotation	0000139 // Golgi membrane // inferred from electronic annotation /// 0005624 // membrane fraction // traceable author statement /// 0005783 // endoplasmic reticulum // traceable author statement /// 0005793 // ER-Golgi intermediate compartment // inferred from direct assay /// 0005794 // Golgi apparatus // inferred from electronic annotation /// 0016020 // membrane // inferred from electronic ann…	0004571 // mannosyl-oligosaccharide 1,2-alpha-mannosidase activity // traceable author statement /// 0004571 // mannosyl-oligosaccharide 1,2-alpha-mannosidase activity // inferred from electronic annotation /// 0005509 // calcium ion binding // traceable author statement /// 0005509 // calcium ion binding // inferred from electronic annotation /// 0015923 // mannosidase activity // traceable auth…	chr6:119540072-119712625 (-) // 94.18 // q22.31
222088_s_at	SLC2A14 /// SLC2A3	5.21437	2.38249	5.21437	up	144195 /// 6515	0005975 // carbohydrate metabolic process // non-traceable author statement /// 0006810 // transport // inferred from electronic annotation /// 0007275 // multicellular organismal development // inferred from electronic annotation /// 0007283 // spermatogenesis // inferred from electronic annotation /// 0008643 // carbohydrate transport // inferred from electronic annotation /// 0015758 // glucos…	0005737 // cytoplasm // inferred from direct assay /// 0005886 // plasma membrane // inferred from direct assay /// 0016020 // membrane // inferred from electronic annotation /// 0016021 // integral to membrane // inferred from electronic annotation	0005215 // transporter activity // inferred from electronic annotation /// 0005351 // sugar:hydrogen symporter activity // inferred from electronic annotation /// 0005355 // glucose transmembrane transporter activity // traceable author statement /// 0005355 // glucose transmembrane transporter activity // inferred from electronic annotation /// 0022891 // substrate-specific transmembrane transpo…	chr12:7856374-7857106 (-) // 97.84 // p13.31 /// chr12:7963095-7964115 (-) // 92.32 // p13.31
222218_s_at	PILRA	9.25484	3.21021	9.25484	up	29992	0007165 // signal transduction // inferred from direct assay /// 0044419 // interspecies interaction between organisms // inferred from electronic annotation	0005576 // extracellular region // inferred from electronic annotation /// 0005886 // plasma membrane // inferred from electronic annotation /// 0016020 // membrane // inferred from electronic annotation /// 0016021 // integral to membrane // inferred from electronic annotation	0004872 // receptor activity // inferred from electronic annotation /// 0005515 // protein binding // inferred from sequence or structural similarity /// 0005515 // protein binding // inferred from direct assay /// 0005515 // protein binding // inferred from physical interaction	chr7:99809086-99835587 (+) // 89.76 // q22.1 /// chr7:99793744-99794639 (+) // 60.24 // q22.1
222288_at		5.69293	2.50917	5.69293	up					chr3:73111607-73112033 (+) // 55.89 // p13
41469_at	PI3	14.3715	3.84514	14.3715	up	5266	0007620 // copulation // inferred from electronic annotation	0005576 // extracellular region // inferred from electronic annotation /// 0005578 // proteinaceous extracellular matrix // traceable author statement	0004866 // endopeptidase inhibitor activity // inferred from electronic annotation /// 0004866 // endopeptidase inhibitor activity // traceable author statement /// 0004867 // serine-type endopeptidase inhibitor activity // traceable author statement /// 0004867 // serine-type endopeptidase inhibitor activity // inferred from electronic annotation /// 0005515 // protein binding // traceable autho…	chr20:43236457-43238598 (+) // 77.9 // q13.12
222859_s_at	DAPP1	5.47997	2.45417	5.47997	up	27071	0006470 // protein amino acid dephosphorylation // non-traceable author statement /// 0007165 // signal transduction // traceable author statement	0005737 // cytoplasm // inferred from electronic annotation /// 0016020 // membrane // inferred from electronic annotation	0004725 // protein tyrosine phosphatase activity // non-traceable author statement /// 0005515 // protein binding // inferred from electronic annotation /// 0005543 // phospholipid binding // non-traceable author statement	chr4:100957012-101010363 (+) // 88.46 // q23
223217_s_at	NFKBIZ	8.25964	3.04608	8.25964	up	64332	0006350 // transcription // inferred from electronic annotation /// 0006355 // regulation of transcription, DNA-dependent // inferred from electronic annotation	0005634 // nucleus // inferred from electronic annotation		chr3:103051114-103062556 (+) // 90.08 // q12.3
223218_s_at	NFKBIZ	6.86649	2.77957	6.86649	up	64332	0006350 // transcription // inferred from electronic annotation /// 0006355 // regulation of transcription, DNA-dependent // inferred from electronic annotation	0005634 // nucleus // inferred from electronic annotation		chr3:103051114-103062555 (+) // 90.46 // q12.3
223484_at	C15orf48	11.9466	3.57853	11.9466	up	84419		0005634 // nucleus // inferred from direct assay /// 0005634 // nucleus // inferred from electronic annotation		chr15:43510098-43512937 (+) // 98.19 // q21.1
223501_at	TNFSF13B	7.19982	2.84796	7.19982	up	10673	0001782 // B cell homeostasis // inferred from electronic annotation /// 0002636 // positive regulation of germinal center formation // inferred from electronic annotation /// 0006955 // immune response // inferred from electronic annotation /// 0007165 // signal transduction // traceable author statement /// 0008283 // cell proliferation // traceable author statement /// 0008284 // positive regu…	0005576 // extracellular region // inferred from electronic annotation /// 0005615 // extracellular space // inferred from electronic annotation /// 0005625 // soluble fraction // traceable author statement /// 0005886 // plasma membrane // inferred from electronic annotation /// 0016020 // membrane // inferred from electronic annotation /// 0016021 // integral to membrane // inferred from electr…	0005102 // receptor binding // traceable author statement /// 0005125 // cytokine activity // inferred from electronic annotation /// 0005164 // tumor necrosis factor receptor binding // inferred from electronic annotation /// 0005515 // protein binding // inferred from physical interaction	chr13:107720069-107758826 (+) // 96.1 // q33.3
223683_at	ZMYND15	7.87605	2.97747	7.87605	up	84225			0008270 // zinc ion binding // inferred from electronic annotation /// 0046872 // metal ion binding // inferred from electronic annotation	chr17:4590085-4596154 (+) // 91.99 // p13.2
224218_s_at	TRPS1	12.7698	3.67466	12.7698	up	7227	0001501 // skeletal system development // traceable author statement /// 0006350 // transcription // inferred from electronic annotation /// 0006355 // regulation of transcription, DNA-dependent // inferred from electronic annotation /// 0006366 // transcription from RNA polymerase II promoter // traceable author statement /// 0006607 // NLS-bearing substrate import into nucleus // traceable auth…	0005622 // intracellular // inferred from electronic annotation /// 0005634 // nucleus // inferred from electronic annotation	0003677 // DNA binding // inferred from electronic annotation /// 0003700 // transcription factor activity // traceable author statement /// 0003700 // transcription factor activity // inferred from electronic annotation /// 0005515 // protein binding // inferred from electronic annotation /// 0008270 // zinc ion binding // traceable author statement /// 0008270 // zinc ion binding // inferred fr…	chr8:116493965-116750103 (-) // 99.11 // q23.3
224989_at		5.06091	2.3394	5.06091	up					chr4:39226232-39316977 (-) // 81.08 // p14
224990_at	C4orf34	5.09848	2.35007	5.09848	up	201895		0016020 // membrane // inferred from electronic annotation /// 0016021 // integral to membrane // inferred from electronic annotation	0005515 // protein binding // inferred from physical interaction	chr4:39226232-39316977 (-) // 81.08 // p14
225328_at		19.0348	4.25057	19.0348	up					chr8:124579309-124582776 (-) // 96.2 // q24.13
225803_at	FBXO32	9.43906	3.23864	9.43906	up	114907	0019941 // modification-dependent protein catabolic process // inferred from electronic annotation		0005515 // protein binding // inferred from electronic annotation	chr8:124583250-124622392 (-) // 95.67 // q24.13
225817_at	CGNL1	9.05537	3.17877	9.05537	up	84952		0005923 // tight junction // inferred from electronic annotation /// 0015629 // actin cytoskeleton // inferred from electronic annotation /// 0016459 // myosin complex // inferred from electronic annotation /// 0030054 // cell junction // inferred from electronic annotation /// 0043296 // apical junction complex // inferred from electronic annotation	0003774 // motor activity // inferred from electronic annotation	chr15:55531628-55630207 (+) // 85.99 // q21.3
226158_at	KLHL24	10.2713	3.36054	10.2713	up	54800		0005737 // cytoplasm // inferred from electronic annotation /// 0042995 // cell projection // inferred from electronic annotation /// 0043204 // perikaryon // inferred from electronic annotation	0005515 // protein binding // inferred from electronic annotation	chr3:184882446-184884996 (+) // 87.41 // q27.1
226189_at	ITGB8	6.30638	2.65681	6.30638	up	3696	0001573 // ganglioside metabolic process // inferred from electronic annotation /// 0007155 // cell adhesion // traceable author statement /// 0007155 // cell adhesion // inferred from electronic annotation /// 0007160 // cell-matrix adhesion // inferred from electronic annotation /// 0007229 // integrin-mediated signaling pathway // inferred from electronic annotation	0008305 // integrin complex // traceable author statement /// 0008305 // integrin complex // inferred from electronic annotation /// 0016020 // membrane // inferred from electronic annotation /// 0016021 // integral to membrane // inferred from electronic annotation	0004872 // receptor activity // inferred from electronic annotation /// 0005488 // binding // inferred from electronic annotation /// 0005515 // protein binding // inferred from electronic annotation	chr7:20419960-20421907 (+) // 80.16 // p15.3
226756_at		7.27908	2.86376	7.27908	up					chr7:106084448-106085991 (-) // 97.84 // q22.3
227782_at	ZBTB7C	7.27089	2.86213	7.27089	up	201501	0007049 // cell cycle // inferred from electronic annotation /// 0045786 // negative regulation of cell cycle // inferred from electronic annotation	0005622 // intracellular // inferred from electronic annotation	0003676 // nucleic acid binding // inferred from electronic annotation /// 0005515 // protein binding // inferred from electronic annotation /// 0008270 // zinc ion binding // inferred from electronic annotation /// 0046872 // metal ion binding // inferred from electronic annotation	chr18:43807730-43809423 (-) // 92.66 // q21.1
228081_at	CCNG2	8.11851	3.02121	8.11851	up	901	0000075 // cell cycle checkpoint // traceable author statement /// 0007049 // cell cycle // inferred from electronic annotation /// 0007067 // mitosis // inferred from electronic annotation /// 0051301 // cell division // inferred from electronic annotation /// 0051726 // regulation of cell cycle // inferred from electronic annotation	0005737 // cytoplasm // inferred from electronic annotation		chr4:78309751-78310672 (+) // 13.99 // q21.1
228438_at	LOC100132891	11.5293	3.52723	11.5293	up	100132891				chr8:73128749-73129748 (+) // 95.38 // q13.3
228499_at	PFKFB4	9.65302	3.27098	9.65302	up	5210	0006000 // fructose metabolic process // inferred from electronic annotation /// 0006003 // fructose 2,6-bisphosphate metabolic process // non-traceable author statement /// 0006003 // fructose 2,6-bisphosphate metabolic process // inferred from electronic annotation /// 0008152 // metabolic process // inferred from electronic annotation	0005829 // cytosol // not recorded	0000166 // nucleotide binding // inferred from electronic annotation /// 0003824 // catalytic activity // inferred from electronic annotation /// 0003873 // 6-phosphofructo-2-kinase activity // not recorded /// 0003873 // 6-phosphofructo-2-kinase activity // non-traceable author statement /// 0003873 // 6-phosphofructo-2-kinase activity // inferred from electronic annotation /// 0004331 // fructo…	chr3:48530122-48530838 (-) // 97.28 // p21.31
228770_at	GPR146	12.7054	3.66737	12.7054	up	115330	0007165 // signal transduction // inferred from electronic annotation /// 0007186 // G-protein coupled receptor protein signaling pathway // inferred from electronic annotation	0005886 // plasma membrane // inferred from electronic annotation /// 0016020 // membrane // inferred from electronic annotation /// 0016021 // integral to membrane // inferred from electronic annotation	0004871 // signal transducer activity // inferred from electronic annotation /// 0004872 // receptor activity // inferred from electronic annotation /// 0004930 // G-protein coupled receptor activity // inferred from electronic annotation	chr7:1064873-1065423 (+) // 94.31 // p22.3
228918_at		5.09949	2.35035	5.09949	up					chr17:1419310-1420069 (-) // 68.45 // p13.3
229152_at	C4orf7	16.1488	4.01336	16.1488	up	260436		0005576 // extracellular region // inferred from electronic annotation		chr4:71131493-71135567 (+) // 94.3 // q13.3
230109_at	PDE7B	12.0708	3.59345	12.0708	up	27115	0007165 // signal transduction // traceable author statement /// 0007165 // signal transduction // inferred from electronic annotation /// 0007268 // synaptic transmission // traceable author statement		0003824 // catalytic activity // inferred from electronic annotation /// 0004114 // 3',5'-cyclic-nucleotide phosphodiesterase activity // inferred from electronic annotation /// 0004115 // 3',5'-cyclic-AMP phosphodiesterase activity // traceable author statement /// 0004115 // 3',5'-cyclic-AMP phosphodiesterase activity // inferred from electronic annotation /// 0016787 // hydrolase activity // i…	chr6:136536625-136558407 (+) // 82.8 // q23.3
230710_at		5.79595	2.53505	5.79595	up					chr11:557015-557393 (-) // 88.26 // p15.5
231064_s_at		7.17102	2.84218	7.17102	up		0006810 // transport // inferred from electronic annotation /// 0015031 // protein transport // inferred from electronic annotation /// 0046907 // intracellular transport // inferred from electronic annotation /// 0051028 // mRNA transport // inferred from electronic annotation /// 0065002 // intracellular protein transmembrane transport // inferred from electronic annotation	0005634 // nucleus // inferred from electronic annotation /// 0005643 // nuclear pore // inferred from electronic annotation /// 0005643 // nuclear pore // traceable author statement /// 0016020 // membrane // inferred from electronic annotation /// 0031965 // nuclear membrane // inferred from electronic annotation	0005515 // protein binding // inferred from physical interaction	chr14:64137644-64138141 (+) // 96.79 // q23.3 /// chr5:20340847-20341339 (+) // 94.18 // p14.3 /// chr22:43942710-43952911 (-) // 96.59 // q13.31 /// chr6:25248181-25248675 (-) // 97.39 // p22.2
232857_at	POLR3H	7.20025	2.84805	7.20025	up	171568	0006139 // nucleobase, nucleoside, nucleotide and nucleic acid metabolic process // inferred from direct assay /// 0006350 // transcription // inferred from electronic annotation /// 0006383 // transcription from RNA polymerase III promoter // inferred from direct assay	0005634 // nucleus // inferred from electronic annotation /// 0005654 // nucleoplasm // inferred from direct assay /// 0005666 // DNA-directed RNA polymerase III complex // inferred from direct assay	0003899 // DNA-directed RNA polymerase activity // inferred from direct assay /// 0003899 // DNA-directed RNA polymerase activity // inferred from electronic annotation /// 0005515 // protein binding // inferred from direct assay	chr22:40243475-40270410 (-) // 94.55 // q13.2
232939_at		5.53019	2.46733	5.53019	up					chr4:140980089-140983004 (-) // 97.84 // q31.1
233379_at	FLJ14213	5.42426	2.43943	5.42426	up	79899				chr11:36355519-36357331 (+) // 87.29 // p13
234245_at		5.90132	2.56104	5.90132	up					chrX:38362269-38366765 (+) // 91.32 // p11.4
234487_at		8.91265	3.15585	8.91265	up					chr3:35406329-35408114 (+) // 48.36 // p22.3
236244_at	HNRNPU	7.40813	2.88911	7.40813	up	3192	0000398 // nuclear mRNA splicing, via spliceosome // not recorded /// 0006396 // RNA processing // traceable author statement /// 0006397 // mRNA processing // inferred from electronic annotation /// 0008380 // RNA splicing // inferred from electronic annotation	0005634 // nucleus // inferred from electronic annotation /// 0005681 // spliceosome // inferred from electronic annotation /// 0009986 // cell surface // inferred from electronic annotation /// 0030529 // ribonucleoprotein complex // inferred from electronic annotation /// 0030530 // heterogeneous nuclear ribonucleoprotein complex // traceable author statement	0000166 // nucleotide binding // inferred from electronic annotation /// 0003676 // nucleic acid binding // inferred from electronic annotation /// 0003677 // DNA binding // traceable author statement /// 0003677 // DNA binding // inferred from electronic annotation /// 0003723 // RNA binding // traceable author statement /// 0003723 // RNA binding // inferred from electronic annotation /// 00055…	chr1:243091603-243092320 (+) // 96.54 // q44
236313_at	CDKN2B	6.0846	2.60516	6.0846	up	1030	0000079 // regulation of cyclin-dependent protein kinase activity // inferred from direct assay /// 0000086 // G2/M transition of mitotic cell cycle // inferred from mutant phenotype /// 0007049 // cell cycle // inferred from electronic annotation /// 0007050 // cell cycle arrest // inferred from mutant phenotype /// 0008285 // negative regulation of cell proliferation // inferred from electronic…	0005634 // nucleus // inferred from direct assay /// 0005737 // cytoplasm // inferred from direct assay	0004861 // cyclin-dependent protein kinase inhibitor activity // inferred from direct assay /// 0004861 // cyclin-dependent protein kinase inhibitor activity // non-traceable author statement /// 0005515 // protein binding // inferred from physical interaction /// 0016301 // kinase activity // inferred from electronic annotation /// 0019901 // protein kinase binding // inferred from physical inte…	chr9:21992898-21993475 (-) // 94.51 // p21.3
236457_at		5.76305	2.52683	5.76305	up					chr2:144412290-144413265 (-) // 99.19 // q22.2
237392_at	LOC283480	9.58257	3.26041	9.58257	up	283480				chr13:101742671-101852800 (-) // 96.62 // q33.1
237710_at		6.29712	2.65469	6.29712	up					chr1:198598536-198598893 (-) // 72.65 // q32.1
241392_at	TMEM39A	7.30263	2.86842	7.30263	up	55254		0016020 // membrane // inferred from electronic annotation /// 0016021 // integral to membrane // inferred from electronic annotation		chr3:120638584-120639062 (+) // 91.2 // q13.33
241763_s_at	FBXO32	7.51608	2.90998	7.51608	up	114907	0019941 // modification-dependent protein catabolic process // inferred from electronic annotation		0005515 // protein binding // inferred from electronic annotation	chr8:124608281-124608895 (-) // 42.32 // q24.13
241864_x_at		7.23513	2.85502	7.23513	up					chr3:73112532-73113168 (+) // 69.38 // p13
243863_at	ZCWPW2	7.48668	2.90433	7.48668	up	152098			0008270 // zinc ion binding // inferred from electronic annotation /// 0046872 // metal ion binding // inferred from electronic annotation	chr3:28451718-28541347 (+) // 87.18 // p24.1
244848_at	CHD1L	9.72714	3.28201	9.72714	up	9557		0005634 // nucleus // inferred from electronic annotation	0000166 // nucleotide binding // inferred from electronic annotation /// 0003676 // nucleic acid binding // inferred from electronic annotation /// 0003677 // DNA binding // inferred from electronic annotation /// 0004386 // helicase activity // inferred from electronic annotation /// 0005524 // ATP binding // inferred from electronic annotation /// 0008026 // ATP-dependent helicase activity // i…	chr1:145110998-145153031 (+) // 65.46 // q21.1
1553428_at	RP3-398D13.1	8.78456	3.13497	8.78456	up	285780				chr6:6305822-6567927 (-) // 93.54 // p25.1
1553882_at		10.521	3.3952	10.521	up		0006278 // RNA-dependent DNA replication // inferred from electronic annotation		0003723 // RNA binding // inferred from electronic annotation /// 0003964 // RNA-directed DNA polymerase activity // inferred from electronic annotation
1555759_a_at	CCL5	15.4026	3.94511	15.4026	up	6352	0006874 // cellular calcium ion homeostasis // traceable author statement /// 0006887 // exocytosis // traceable author statement /// 0006928 // cell motion // traceable author statement /// 0006935 // chemotaxis // traceable author statement /// 0006935 // chemotaxis // inferred from electronic annotation /// 0006954 // inflammatory response // traceable author statement /// 0006954 // inflammat…	0005576 // extracellular region // inferred from electronic annotation /// 0005615 // extracellular space // inferred from electronic annotation /// 0005737 // cytoplasm // inferred from electronic annotation	0004871 // signal transducer activity // traceable author statement /// 0005102 // receptor binding // traceable author statement /// 0005125 // cytokine activity // inferred from electronic annotation /// 0008009 // chemokine activity // traceable author statement /// 0008009 // chemokine activity // inferred from electronic annotation /// 0042056 // chemoattractant activity // inferred from dir…	chr17:31223463-31231425 (-) // 100.0 // q12
1556332_at		5.58961	2.48275	5.58961	up					chr1:33169043-33170066 (-) // 11.76 // p35.1
1558720_at		8.35557	3.06274	8.35557	up					chr14:103215922-103220105 (-) // 85.98 // q32.33
1561305_at		8.81939	3.14068	8.81939	up					chr4:150294896-150418722 (+) // 74.12 // q31.23
1561719_at		5.65773	2.50022	5.65773	up					chr2:19521462-19532203 (-) // 79.34 // p24.1
1562791_at	MYCBPAP	7.54374	2.91528	7.54374	up	84073	0007268 // synaptic transmission // inferred from sequence or structural similarity /// 0007275 // multicellular organismal development // inferred from electronic annotation /// 0007283 // spermatogenesis // inferred from expression pattern /// 0030154 // cell differentiation // inferred from electronic annotation	0005737 // cytoplasm // inferred from direct assay /// 0016020 // membrane // inferred from electronic annotation	0005515 // protein binding // inferred from physical interaction	chr17:45940849-45941906 (+) // 41.78 // q21.33
1563590_at		5.87608	2.55485	5.87608	up					chr10:129654277-129657919 (+) // 47.95 // q26.2
1568921_at		6.11101	2.61141	6.11101	up					chr8:13240453-13244634 (+) // 62.66 // p22
1569689_s_at	GABRB3	5.76489	2.52729	5.76489	up	2562	0006810 // transport // inferred from electronic annotation /// 0006810 // transport // traceable author statement /// 0006811 // ion transport // inferred from electronic annotation /// 0007165 // signal transduction // traceable author statement	0005886 // plasma membrane // inferred from electronic annotation /// 0005887 // integral to plasma membrane // traceable author statement /// 0016020 // membrane // inferred from electronic annotation /// 0016021 // integral to membrane // inferred from electronic annotation /// 0030054 // cell junction // inferred from electronic annotation /// 0045202 // synapse // inferred from electronic ann…	0004872 // receptor activity // inferred from electronic annotation /// 0004890 // GABA-A receptor activity // traceable author statement /// 0004890 // GABA-A receptor activity // inferred from electronic annotation /// 0005216 // ion channel activity // inferred from electronic annotation /// 0005230 // extracellular ligand-gated ion channel activity // inferred from electronic annotation /// 0…	chr15:24411538-24425418 (-) // 97.95 // q12
1570192_at		9.68304	3.27546	9.68304	up
